# Supplementary material for: Thermodynamic Parameters of Berberine with Kolliphor Mixtures Adsorption and Micellization
Source: Molecules. 2023 Mar 30;28(7):3115. doi: 10.3390/molecules28073115 (PMC10095903; doi:10.3390/molecules28073115)
Supplement: Supplementary file 1 [file molecules-28-03115-s001.zip]

Archive with 1 entries (1 files):
- molecules-2288209-supplementary.pdf
